# Supplementary material for: Highly Sensitive SERS Detection of Food Colorants via Charge Transfer of Metal and Semiconductor in Ag/TiO2/Ti Foam
Source: Foods. 2025 Nov 22;14(23):3998. doi: 10.3390/foods14233998 (PMC12691872; doi:10.3390/foods14233998)
Supplement: Supplementary file 1 [file foods-14-03998-s001.zip]

Archive with 1 entries (1 files):
- foods-3961151-supplementary.pdf
